# Supplementary material for: Putrescine Depletion Affects Arabidopsis Root Meristem Size by Modulating Auxin and Cytokinin Signaling and ROS Accumulation
Source: Int J Mol Sci. 2021 Apr 15;22(8):4094. doi: 10.3390/ijms22084094 (PMC8071467; doi:10.3390/ijms22084094)
Supplement: Supplementary file 1 [file ijms-22-04094-s001.zip]

Archive with 1 entries (1 files):
- ijms-1153065-SI.pdf
